# Supplementary material for: Co-existence of multiple trade-off currencies shapes evolutionary outcomes
Source: PLoS One. 2017 Dec 7;12(12):e0189124. doi: 10.1371/journal.pone.0189124 (PMC5720690; doi:10.1371/journal.pone.0189124)
Supplement: S3 File — (R) [file pone.0189124.s036.r]

#
#Load required packages
require(corrplot)
require(flexsurv)

#Set the working directory
setwd("")  ###Insert your working directory path here
source("S4_File.r") 

########Set parameters
#Population size and generations
n_inds <- 10000 #Population size
n_gens <- 500 #Number of generations

###Trade-off parameters
 #The weight of the trade-off to favor fertility versus survival. 
 #Higher values ( > 1) favor fertility, lower (<1) favor survival
 #Should be positive, 1 is "neutral" (conserves default fertility and survival) 
   t_o1_wt <- 2 #W1, Eqns (3) - (6) 
   t_o2_wt <- 0.1 #W2, Eqns (3) - (6)  
   t_o3_wt <- 1 #W3, as extrapolatable from Eqns (3) - (6)  
   t_o4_wt <- 0.2 #W4, as extrapolatable from Eqns (3) - (6) 
  #Parameters relating to stochasticity of TO values
   herit <- 0.95 #Heritability, loosely defined (h in article Table 1, Eqn (S1))
   sig_to <- 0.1 #Standard deviation of TOs in the first generation
  #Parameters for trade-off functions 
   b0 <- 0.01 #Minimum possible aging rate, b0 in article Table 1, Eqn (3)               
   yy <- -2 #Lag for TO in the b-TO function, gamma in article Table 1, Eqn (3)  
    aa <- 1 #coefficient of exponent in b-TO function, fixed at 1 (neutral) except in sensitivity analyses
    cc <- 1 #TO division factor in b-TO function, fixed at 1 (neutral) except in sensitivity analyses
  #Variance (stochastic component) in reproductive success, not too important 
   sig1 <- 0.1  #Indicated as "SD of LRS" in article Table 1, Eqn (2)
  #Constraint on maximum fertility (asymptotic limit)
   maxfert <- 1 #fmax in article Table 1, Eqn (4)  
  #Parameters for simulating age at death in various models
   G_aa <- 0.08 #a parameter in the Gompertz model, when fixed, indicated as "a" in article Table 1, Eqn (1)
     ##The following parameters are only used in sensitivity analyses on the mortality function
     GM_aa <- 0.07 #a parameter in the Gompertz-Makeham model, when fixed, Eqn (S4)
     GM_bb <- 0.09 #b parameter in the Gompertz and Gompertz-Makeham models, when fixed, Eqn (S4)
     G_bb <- 0.1 #b parameter in the Gompertz model, when fixed, Eqns (1) and (S3)
     GM_c <- 0.01 #Gompertz-Makeham c parameter, Eqn (S4)
     L_a <- 0.08 #Intercept in the linear model, Eqn (S2)


#Create vectors to store mean data across generations
mean_vecs <- c("meant_o1s", "meant_o2s", "meant_o3s", "meant_o4s", "meanbs", "meana_ds", "meanferts", "meanr_ss") 
mods <- c("live1", "live2", "live3", "live4")
vec <- matrix(NA, n_gens, 1) 
for (j in 1:length(mean_vecs)){
 for (k in 1:length(mods)){
 assign(paste(mean_vecs[j], k, sep = ""), vec) 
}}

#Generate trade-offs in the first generation and first generation data using functions sourced from other file
t_o1s <- rnorm(n_inds, 0, sig_to)
t_o2s <- rnorm(n_inds, 0, sig_to) 
t_o3s <- rnorm(n_inds, 0, sig_to)
t_o4s <- rnorm(n_inds, 0, sig_to)
data1_0 <- live1(i = 0, t_o1s = t_o1s, t_o2s = t_o2s, t_o3s = t_o3s, t_o4s = t_o4s, 
  t_o1_wt = t_o1_wt, t_o2_wt = t_o2_wt, t_o3_wt = t_o3_wt, t_o4_wt = t_o4_wt, sig1 = sig1, 
  b0 = b0, maxfert = maxfert, n_inds = n_inds, aa = aa, cc = cc, yy = yy) 
data2_0 <- live1(i = 0, t_o1s = t_o1s, t_o2s = t_o2s, t_o3s = t_o3s, t_o4s = t_o4s, 
  t_o1_wt = t_o1_wt, t_o2_wt = t_o2_wt, t_o3_wt = t_o3_wt, t_o4_wt = t_o4_wt, sig1 = sig1, 
  b0 = b0, maxfert = maxfert, n_inds = n_inds, aa = aa, cc = cc, yy = yy)
data3_0 <- live1(i = 0, t_o1s = t_o1s, t_o2s = t_o2s, t_o3s = t_o3s, t_o4s = t_o4s, 
  t_o1_wt = t_o1_wt, t_o2_wt = t_o2_wt, t_o3_wt = t_o3_wt, t_o4_wt = t_o4_wt, sig1 = sig1, 
  b0 = b0, maxfert = maxfert, n_inds = n_inds, aa = aa, cc = cc, yy = yy)
data4_0 <- live1(i = 0, t_o1s = t_o1s, t_o2s = t_o2s, t_o3s = t_o3s, t_o4s = t_o4s, 
  t_o1_wt = t_o1_wt, t_o2_wt = t_o2_wt, t_o3_wt = t_o3_wt, t_o4_wt = t_o4_wt, sig1 = sig1, 
  b0 = b0, maxfert = maxfert, n_inds = n_inds, aa = aa, cc = cc, yy = yy)

#Run for all generations, model1
for (i in 1:n_gens){
 k <- 1 #This says it's model 1
 data <- get(paste("data1_", i-1, sep = "")) #Get previous generation data
 tt1 <- data[, 1] #Extract trade-off 1 from previous generation 
 tt2 <- data[, 2] #Extract trade-off 2 from previous generation 
 tt3 <- data[, 3] #Extract trade-off 1 from previous generation 
 tt4 <- data[, 4] #Extract trade-off 2 from previous generation
 pp <- data[, 10] #Extract weights based on reproductive success from previous generation
 t_o1s <- sample(x = tt1, size = n_inds, replace = T, prob = pp) #Sample previous generation proporional to reproductive success to obtain current generation trade-off values
 t_o1s <- t_o1s + rnorm(n_inds, 0, abs(t_o1s)*(1-herit)) #Perturb random as function of heritability 
 t_o2s <- sample(x = tt2, size = n_inds, replace = T, prob = pp) #Ditto
 t_o2s <- t_o2s + rnorm(n_inds, 0, abs(t_o2s)*(1-herit)) #Ditto
 t_o3s <- sample(x = tt3, size = n_inds, replace = T, prob = pp) #Ditto
 t_o3s <- t_o3s + rnorm(n_inds, 0, abs(t_o3s)*(1-herit)) #Ditto 
 t_o4s <- sample(x = tt4, size = n_inds, replace = T, prob = pp) #Ditto
 t_o4s <- t_o4s + rnorm(n_inds, 0, abs(t_o4s)*(1-herit)) #Ditto 
 #Run function to calculate all current generation data
 res <- live1(i = i, t_o1s = t_o1s, t_o2s = t_o2s, t_o3s = t_o3s, t_o4s = t_o4s, 
  t_o1_wt = t_o1_wt, t_o2_wt = t_o2_wt, t_o3_wt = t_o3_wt, t_o4_wt = t_o4_wt, sig1 = sig1, 
  b0 = b0, maxfert = maxfert, n_inds = n_inds, aa = aa, cc = cc, yy = yy)
 #Save results
 for (j in 1:length(mean_vecs)){
 vec <- get(paste(mean_vecs[j], k, sep = ""))
 vec[i] <- mean(res[, j]) 
 assign(paste(mean_vecs[j], k, sep = ""), vec)
 }
 assign(paste("data1_", i, sep = ""), res)
}

#Run for all generations, model2
for (i in 1:n_gens){
 k <- 2
 data <- get(paste("data2_", i-1, sep = ""))
 tt1 <- data[, 1] 
 tt2 <- data[, 2]
 tt3 <- data[, 3] 
 tt4 <- data[, 4] 
 pp <- data[, 10]
 t_o1s <- sample(x = tt1, size = n_inds, replace = T, prob = pp) 
 t_o1s <- t_o1s + rnorm(n_inds, 0, abs(t_o1s)*(1-herit)) 
 t_o2s <- sample(x = tt2, size = n_inds, replace = T, prob = pp) 
 t_o2s <- t_o2s + rnorm(n_inds, 0, abs(t_o2s)*(1-herit))
 t_o3s <- sample(x = tt3, size = n_inds, replace = T, prob = pp) 
 t_o3s <- t_o3s + rnorm(n_inds, 0, abs(t_o3s)*(1-herit)) 
 t_o4s <- sample(x = tt4, size = n_inds, replace = T, prob = pp) 
 t_o4s <- t_o4s + rnorm(n_inds, 0, abs(t_o4s)*(1-herit)) 
 res <- live2(i = i, t_o1s = t_o1s, t_o2s = t_o2s, t_o3s = t_o3s, t_o4s = t_o4s, 
  t_o1_wt = t_o1_wt, t_o2_wt = t_o2_wt, t_o3_wt = t_o3_wt, t_o4_wt = t_o4_wt, sig1 = sig1, 
  b0 = b0, maxfert = maxfert, n_inds = n_inds, aa = aa, cc = cc, yy = yy)
 for (j in 1:length(mean_vecs)){
 vec <- get(paste(mean_vecs[j], k, sep = ""))
 vec[i] <- mean(res[, j]) 
 assign(paste(mean_vecs[j], k, sep = ""), vec)
 }
 assign(paste("data2_", i, sep = ""), res)
}

#Run for all generations, model3
for (i in 1:n_gens){
 k <- 3
 data <- get(paste("data3_", i-1, sep = ""))
 tt1 <- data[, 1] 
 tt2 <- data[, 2]
 tt3 <- data[, 3] 
 tt4 <- data[, 4] 
 pp <- data[, 10]
 t_o1s <- sample(x = tt1, size = n_inds, replace = T, prob = pp) 
 t_o1s <- t_o1s + rnorm(n_inds, 0, abs(t_o1s)*(1-herit)) 
 t_o2s <- sample(x = tt2, size = n_inds, replace = T, prob = pp) 
 t_o2s <- t_o2s + rnorm(n_inds, 0, abs(t_o2s)*(1-herit))
 t_o3s <- sample(x = tt3, size = n_inds, replace = T, prob = pp) 
 t_o3s <- t_o3s + rnorm(n_inds, 0, abs(t_o3s)*(1-herit)) 
 t_o4s <- sample(x = tt4, size = n_inds, replace = T, prob = pp) 
 t_o4s <- t_o4s + rnorm(n_inds, 0, abs(t_o4s)*(1-herit)) 
 res <- live3(i = i, t_o1s = t_o1s, t_o2s = t_o2s, t_o3s = t_o3s, t_o4s = t_o4s, 
  t_o1_wt = t_o1_wt, t_o2_wt = t_o2_wt, t_o3_wt = t_o3_wt, t_o4_wt = t_o4_wt, sig1 = sig1, 
  b0 = b0, maxfert = maxfert, n_inds = n_inds, aa = aa, cc = cc, yy = yy)
 for (j in 1:length(mean_vecs)){
 vec <- get(paste(mean_vecs[j], k, sep = ""))
 vec[i] <- mean(res[, j]) 
 assign(paste(mean_vecs[j], k, sep = ""), vec)
 }
 assign(paste("data3_", i, sep = ""), res)
}

#Run for all generations, model4
for (i in 1:n_gens){
 k <- 4
 data <- get(paste("data4_", i-1, sep = ""))
 tt1 <- data[, 1] 
 tt2 <- data[, 2]
 tt3 <- data[, 3] 
 tt4 <- data[, 4] 
 pp <- data[, 10]
 t_o1s <- sample(x = tt1, size = n_inds, replace = T, prob = pp) 
 t_o1s <- t_o1s + rnorm(n_inds, 0, abs(t_o1s)*(1-herit)) 
 t_o2s <- sample(x = tt2, size = n_inds, replace = T, prob = pp) 
 t_o2s <- t_o2s + rnorm(n_inds, 0, abs(t_o2s)*(1-herit))
 t_o3s <- sample(x = tt3, size = n_inds, replace = T, prob = pp) 
 t_o3s <- t_o3s + rnorm(n_inds, 0, abs(t_o3s)*(1-herit)) 
 t_o4s <- sample(x = tt4, size = n_inds, replace = T, prob = pp) 
 t_o4s <- t_o4s + rnorm(n_inds, 0, abs(t_o4s)*(1-herit)) 
 res <- live4(i = i, t_o1s = t_o1s, t_o2s = t_o2s, t_o3s = t_o3s, t_o4s = t_o4s, 
  t_o1_wt = t_o1_wt, t_o2_wt = t_o2_wt, t_o3_wt = t_o3_wt, t_o4_wt = t_o4_wt, sig1 = sig1, 
  b0 = b0, maxfert = maxfert, n_inds = n_inds, aa = aa, cc = cc, yy = yy)
 for (j in 1:length(mean_vecs)){
 vec <- get(paste(mean_vecs[j], k, sep = ""))
 vec[i] <- mean(res[, j]) 
 assign(paste(mean_vecs[j], k, sep = ""), vec)
 }
 assign(paste("data4_", i, sep = ""), res)
}

#Make plots of how key parameters change over generations, by model
#Black is one trade-off; red, blue and green are alternative models of two trade-offs
windows(height = 15, width = 15)
tiff(filename = "Fig2.3_Gb_mult v3.tif", 9, 9, "in", res = 500, compression = "lzw")
par(mfrow = c(3, 3), mar = c(2, 3, 0, 0.5), mgp = c(1.6, 0.5, 0), cex.lab = 1.4)
uylim <- max(meant_o1s1, meant_o1s2, meant_o1s3, meant_o1s4)
lylim <- min(meant_o1s1, meant_o1s2, meant_o1s3, meant_o1s4) 
plot(1:n_gens, meant_o1s1, type = "l", ylim = c(lylim, uylim), xlab = "", ylab = "Trade-off 1")
lines(1:n_gens, meant_o1s2, col = "red") 
lines(1:n_gens, meant_o1s3, col = "blue") 
lines(1:n_gens, meant_o1s4, col = "green") 
plot(1:n_gens, meant_o2s1, type = "l", ylim = c(min(meant_o2s1, meant_o2s2, meant_o2s3, meant_o2s4), 
 max(meant_o2s1, meant_o2s2, meant_o2s3, meant_o2s4)), xlab = "", ylab = "Trade-off 2") 
lines(1:n_gens, meant_o2s2, col = "red") 
lines(1:n_gens, meant_o2s3, col = "blue") 
lines(1:n_gens, meant_o2s4, col = "green") 
plot(1:10, 1:10, type = "n", bty = "n", xlab = "", ylab = "", xaxt = "n", yaxt = "n") 
text(labels = c("b0 = ", "W1 = ", "W2 = ", "W3 = ", "W4 = "), adj = 1, x = 5, y = seq(1, 10, 
  length.out = 10)[6:2], cex = 1.5) 
text(labels = c(b0, t_o1_wt, t_o2_wt, t_o3_wt, t_o4_wt), x = 5, y = seq(1, 10, 
  length.out = 10)[6:2], adj = 0, cex = 1.5) 
legend(legend = c("One trade-off", "Two trade-offs", "Three trade-offs", "Four trade-offs"), x = 1, y = 10, 
 col = c("black", "red", "blue", "green"), lty = 1, cex = 1.5) 
par(mar = c(3, 3, 0, 0.5), mgp = c(1.6, 0.5, 0)) 
plot(1:n_gens, meant_o3s1, type = "l", ylim = c(min(meant_o3s1, meant_o3s2, meant_o3s3, meant_o3s4), 
 max(meant_o3s1, meant_o3s2, meant_o3s3, meant_o3s4)), xlab = "", ylab = "Trade-off 3")
lines(1:n_gens, meant_o3s2, col = "red") 
lines(1:n_gens, meant_o3s3, col = "blue") 
lines(1:n_gens, meant_o3s4, col = "green") 
plot(1:n_gens, meant_o4s1, type = "l", ylim = c(min(meant_o4s1, meant_o4s2, meant_o4s3, meant_o4s4), 
 max(meant_o4s1, meant_o4s2, meant_o4s3, meant_o4s4)), xlab = "", ylab = "Trade-off 4") 
lines(1:n_gens, meant_o4s2, col = "red") 
lines(1:n_gens, meant_o4s3, col = "blue") 
lines(1:n_gens, meant_o4s4, col = "green") 
plot(1:n_gens, meanferts1, type = "l", ylim = c(min(meanferts1, meanferts2, meanferts3, meanferts4), 
 max(meanferts1, meanferts2, meanferts3, meanferts4)), xlab = "Generation", ylab = "Fertility") 
lines(1:n_gens, meanferts2, col = "red") 
lines(1:n_gens, meanferts3, col = "blue") 
lines(1:n_gens, meanferts4, col = "green") 
plot(1:n_gens, meana_ds1, type = "l", ylim = c(min(meana_ds1, meana_ds2, meana_ds3, meana_ds4), 
 max(meana_ds1, meana_ds2, meana_ds3, meana_ds4)), xlab = "Generation", ylab = "Age at death") 
lines(1:n_gens, meana_ds2, col = "red") 
lines(1:n_gens, meana_ds3, col = "blue") 
lines(1:n_gens, meana_ds4, col = "green") 
plot(1:n_gens, meanr_ss1, type = "l", ylim = c(min(meanr_ss1, meanr_ss2, meanr_ss3, meanr_ss4), 
 max(meanr_ss1, meanr_ss2, meanr_ss3, meanr_ss4)), xlab = "Generation", ylab = "Lifetime reproductive success") 
lines(1:n_gens, meanr_ss2, col = "red") 
lines(1:n_gens, meanr_ss3, col = "blue") 
lines(1:n_gens, meanr_ss4, col = "green") 
dev.off()
